# Supplementary material for: Design and Nutrient Analysis of a Carotenoid-Rich Food Product to Address Vitamin A and Protein Deficiency
Source: Foods. 2021 May 7;10(5):1019. doi: 10.3390/foods10051019 (PMC8151009; doi:10.3390/foods10051019)
Supplement: Supplementary file 1 [file foods-10-01019-s001.zip]

Archive with 1 entries (1 files):
- foods-1208918-supplementary.pdf
